# Supplementary material for: The Inositol-3-Phosphate Synthase Biosynthetic Enzyme Has Distinct Catalytic and Metabolic Roles
Source: Mol Cell Biol. 2016 May 2;36(10):1464–79. doi: 10.1128/MCB.00039-16 (PMC4859692; doi:10.1128/MCB.00039-16)
Supplement: Supplemental material [file MCB.00039-16_zmb999101216sd1.xlsx]

## Sheet: Sheet1
Frej et al Supplementary Data
Actin-related
Biological Process	Name	Function	UniProt ID	INO1	Ctrl
Ø Cytoskeleton organisation and Actomyosin contractile ring contraction	Cortexillin-1 (ctxA)	When linked to F-actin the actin filaments form preferentially anti-parallel bundles that associate into meshworks. Plays a major role in cytokinesis. Negatively regulates cortical localization of rapgap1.	Q54HG2	6	0
Ø Cytokinesis	Cortexillin-1 (ctxB)		Q550R2	10	0
Ø Cell-substrate adhesion	Talin A (talA)	Involved in the control of cell motility and chemotaxis, phosphatidylinositol-3,4,5-trisphosphate binding.	P0CE94	6	0
Ø Cell motility	Talin B (talB)	Required for multicellular morphogenesis. Substrate of pkgB and/or pkbA.	Q54K81	7	0
Ø Chemotaxis	SecG	Ankyrin repeat, PH and SEC7 domain containing protein that has ARF guanyl-nucleotide exchange factor activity.	Q54KA7	2	0
Ø Phototaxis	Hisactophilin-1 (hatA)	May act as an intracellular pH sensor that links chemotactic signals to responses in the microfilament system of the cells by nucleating actin polymerization or stabilizing the filaments.	P13231	3	0
Ø Phagocytosis	Act1	Major actin (cluster)	P07830	32	43
Ø Response to other organisms	Act25	Putative actin-25	Q54HF0	9	0
Ø Development	Myosin IA heavy chain (myoA)	Motor protein, possibly involved in a wide range of motile processes, such as cell movement across a surface, and extension and retraction of pseudopodia or lamellipodia.	P22467	2	0
Immune Response
Biological Process	Name	Function	UniProt ID	INO1	Ctrl
Ø Fatty-acid beta oxidation	MfeA	Peroxisomal multifunctional enzyme A. Enzyme acting on the peroxisomal beta-oxidation pathway for fatty acids. Protects the cells from the increase of the harmful xenobiotic fatty acids incorporated from their diets and optimizes cellular lipid composition for proper development.	Q9NKW1	5	0
Ø Apoptosis	DDB_0187993	Cysteine-type endopeptidase activator with activity involved in apoptotic process.	Q54IS1	2	0
Ø Stress response	Prdx5	Oxidoreductase activity.	Q54N76	3	0
	Ddj1	Heat shock protein.	Q54VQ1	13	0
	HspK	Small heat shock protein.	Q86H60	3	0
Metabolism
Biological Process	Name	Function	UniProt ID	INO1	Ctrl
Ø Carbohydrate metabolism	Gtr2	Uncharacterised.	Q75JH8	8	0
Ø Cellular aldehyde metabolism	DDB_0187034	Glutamine-fructose-6-phosphate transaminase.	Q54LK1	2	0
Ø Electron transport	Tal	Transaldolase, important for the balance of metabolites in the pentose-phosphate pathway. This protein is involved in the second step of the subpathway that synthesizes D-glyceraldehyde 3-phosphate and beta-D-fructose 6-phosphate from D-ribose 5-phosphate and D-xylulose 5-phosphate (non-oxidative stage).	Q54UP4	2	0
Ø Glycolysis	DDB_G0276821	Putative aldehyde dehydrogenase family 7 member A1 homolog. Aldehyde dehydrogenase (NAD) activity.	P83401	4	0
Ø Tricarboxylic acid cycle	Nad7	NADH-ubiquinone oxidoreductase 49 kDa subunit. Core subunit of the mitochondrial membrane respiratory chain NADH dehydrogenase (Complex I).	Q23883	3	0
Ø Lipid homeostasis	Cyb5B	Cytochrome b5 B, heme and electron binding.	Q86L22	2	0
Ø Malonyl-CoA biosynthesis	Pyk	Pyruvate kinase, involved in step 5 of the subpathway that synthesizes pyruvate from D-glyceraldehyde 3-phosphate.	Q54RF5	6	0
	PdhX	Pyruvate dehydrogenase complex subunit homolog. The pyruvate dehydrogenase complex catalyzes the overall conversion of pyruvate to acetyl-CoA and CO2. It contains multiple copies of three enzymatic components: pyruvate dehydrogenase (E1), dihydrolipoamide acetyltransferase (E2) and lipoamide dehydrogenase (E3).	Q86AD5	3	0
	GpmA (PGAM)	Catalyzes the interconversion of 2-phosphoglycerate and 3-phosphoglycerate.	Q54NE6	2	0
	Ogdh	2-oxoglutarate dehydrogenase, mitochondrial. The 2-oxoglutarate dehydrogenase complex catalyzes the overall conversion of 2-oxoglutarate to succinyl-CoA and CO2.	Q54JE4	5	0
	DDB_G0276065	Acyl-coenzyme A oxidase.	Q75JL8	3	0
	AccA	Acetyl-CoA carboxylase, catalyzes the rate-limiting reaction in the biogenesis of long-chain fatty acids. Carries out three functions: biotin carboxyl carrier protein, biotin carboxylase and carboxyltransferase.	Q54J08	8	0
	Glud2	Glutamate dehydrogenase 2. Glutamate dehydrogenase (NAD+) activity and catabolic process to 2-oxoglutarate.	Q54VI3	12	0
	VatA	V-type proton ATPase catalytic subunit A of the peripheral V1 complex of vacuolar ATPase. V-ATPase vacuolar ATPase is responsible for acidifying a variety of intracellular compartments in eukaryotic cells.	P54647	11	0
	VatB	V-type proton ATPase subunit B. Vacuolar ATPase is responsible for acidifying a variety of intracellular compartments in eukaryotic cells. The B subunit is non-catalytic but combines with other subunits to form the catalytic complex. V-ATPase is responsible for energizing electrophoretic K+/2H+ antiport by generating a transmembrane voltage of more than 200mV.	Q76NU1		0
				22
DNA-related
Biological Process	Name	Function	UniProt ID	INO1	Ctrl
Ø Nucleotide biosynthesis	Rvb2	RuvB-like helicase 2	Q54UW5	3	0
Ø DNA recombination	Eif3I	Eukaryotic translation initiation factor 3 subunit I. Component of the eukaryotic translation initiation factor 3 (eIF-3) complex, which is involved in protein synthesis and, together with other initiation factors, stimulates binding of mRNA and methionyl-tRNAi to the 40S ribosome.	Q54MT0	3	0
Ø DNA translation initiation	LysS	Lysine--tRNA ligase	Q54TY4	4	0
Ø Regulation of gene expression	ThyA	Probable thymidylate synthase thy1. Catalyzes the formation of dTMP and tetrahydrofolate from dUMP and methylenetetrahydrofolate.	P15808	3	0
Ø Transcription	Eif3m	Eukaryotic translation initiation factor 3 subunit M	Q54KZ8	3	0
Ø Lysyl-tRNA aminoacylation	PurA	Adenylosuccinate synthetase that plays an important role in the de novo pathway and in the salvage pathway of purine nucleotide biosynthesis. Catalyzes the first committed step in the biosynthesis of AMP from IMP.	P21900	2	0
Ø Ribosome biogenesis	GuaA	GMP synthase [glutamine-hydrolyzing].	P32073	5	0
Ø rRNA processing	Pyd1	Dihydropyrimidine dehydrogenase [NADP+]. Catalyzes the reduction of uracil and thymine.	Q55FT1	3	0
	Pyr56	Uridine 5'-monophosphate synthase. Involved in step 1 and 2 of the subpathway that synthesizes UMP from orotate.	P09556	6	0
	UdkC	Uridine-cytidine kinase C. Catalyzes the conversion of uridine into uridine monophosphate and cytidine into cytidine monophosphate in the pyrimidine salvage pathway.	Q54R62	2	0
	Uap56	ATP-dependent RNA helicase activity	Q55CR6	4	0
	Nop56	Nucleolar protein 56. Required for 60S ribosomal subunit biogenesis.	Q54MT2	3	0
	Nop10	H/ACA ribonucleoprotein complex subunit 3. Required for ribosome biogenesis. Part of the H/ACA small nucleolar ribonucleoprotein (H/ACA snoRNP) complex, which catalyzes pseudouridylation of rRNA	Q54J26	2	0
	Polr2e	DNA-directed RNA polymerases I, II, and III subunit rpabc1. DNA-dependent RNA polymerase catalyzes the transcription of DNA into RNA using the four ribonucleoside triphosphates as substrates.	Q54EH2	3	0
	Gtf2b	Transcription initiation factor IIB. General factor that plays a major role in the activation of eukaryotic genes transcribed by RNA polymerase II.	Q54FD6	2	0
	Rpl19	60S ribosomal protein L19. Ribosomal protein that binds calmodulin.	P14329	6	0
	Rps2	40S ribosomal protein S2	P27685	4	0
	Rpl13	60S ribosomal protein L13. Structural constituent of ribosome.	Q54E20	3	0
	DDB_0218525	Structural constituent of ribosome.	Q54QM2	2	0
	Cnrl	Putative countin receptor Cnr9. Histone methyltransferase activity (H3-K36 specific).	Q55D68	3	0
Protein-related
Biological Process	Name	Function	UniProt ID	INO1	Ctrl
Ø Amino acid biosynthesis	DDB_G0272318	Importin subunit alpha-B. Functions in nuclear protein import via a substrate-importin alpha-beta transport complex that passes though the nuclear pore complexes (NPC). Binds specifically and directly to substrates containing either a simple or bipartite NLS motif.	Q76P29	3	0
Ø Protein folding	EmpB	Transmembrane emp24 domain-containing protein B. Budding of coatomer-coated and other species of coated vesicles.	Q54BN0	4	0
Ø Protein transport	PefB	Penta-EF hand domain-containing protein 2, calcium-dependent cysteine-type endopeptidase activity.	Q95YL4	2	0
Ø Proteolysis and sorocarp development	Tcp1	T-complex protein 1 subunit alpha. Molecular chaperone; assists the folding of proteins upon ATP hydrolysis. Known to play a role, in vitro, in the folding of actin and tubulin.	Q55BM4	3	0
Ø Posttranslational protein targeting to membrane	CysB	Cystathionine beta-synthase involved in the first step of the subpathway that synthesizes L-cysteine from L-homocysteine and L-serine.	P46794	7	0
	Nfs1	Probable cysteine desulfurase, mitochondrial. Catalyzes the removal of elemental sulfur from cysteine to produce alanine. It supplies the inorganic sulfur for iron-sulfur (Fe-S) clusters.	Q54X04	3	0
	DDB_G0287543	Endoplasmic reticulum transmembrane protein YET-like. May play a role in anterograde transport of membrane proteins from the endoplasmic reticulum to the Golgi.	Q54K74	4	0
	CrtA	Calreticulin. Molecular calcium-binding chaperone promoting folding, oligomeric assembly and quality control in the ER via the calreticulin/calnexin cycle. This lectin may interact transiently with almost all of the monoglucosylated glycoproteins that are synthesized in the ER.	Q23858	6	0
	Ascc3	Activating signal cointegrator 1 complex subunit 3.	Q54G57	4	0
	Ost1	Dolichyl-diphosphooligosaccharide--protein glycosyltransferase subunit 1. Essential subunit of the N-oligosaccharyl transferase (OST) complex which catalyzes the transfer of a high mannose oligosaccharide from a lipid-linked oligosaccharide donor to an asparagine residue within an Asn-X-Ser/Thr consensus motif in nascent polypeptide chains.	Q54C27	3	0
	MppA2	Mitochondrial-processing peptidase subunit alpha-2. Acts cooperatively with the beta subunit of the mitochondrial processing protease/peptidase. Alpha subunit participates in substrate recognition while beta subunit is the catalytic subunit.	Q54F93	6	0
	DDB_G0291650	Probable importin-5 homolog. Functions in nuclear protein import as nuclear transport receptor. Serves as receptor for nuclear localization signals (NLS) in cargo substrates.	Q54EW3	5	0
	Ap1b1	AP-1 complex subunit beta. Subunit of clathrin-associated adaptor protein complex 1 that plays a role in protein sorting in the trans-Golgi network (TGN) and endosomes. The AP complexes mediate the recruitment of clathrin to membranes and the recognition of sorting signals within the cytosolic tails of transmembrane cargo molecules. Also involved in early steps of phagocytosis and macropinocytosi…	Q54X82	3	0
	Apm1		Q54HS9	4	0
	Spcs3	Signal peptidase complex subunit 3. Component of the microsomal signal peptidase complex which removes signal peptides from nascent proteins as they are translocated into the lumen of the endoplasmic reticulum.	B0G180	2	0
	OatA	Probable ornithine aminotransferase involved in the first step of the subpathway that synthesizes L-glutamate 5-semialdehyde from L-ornithine.	Q54JP5	2	0
	PsmC3	26S protease regulatory subunit 6A homolog. The 26S protease is involved in the ATP-dependent degradation of ubiquitinated proteins. The regulatory (or ATPase) complex confers ATP dependency and substrate specificity to the 26S complex.	Q54PN7	7	0
	Lap	Cytosol aminopeptidase. Presumably involved in the processing and regular turnover of intracellular proteins. Catalyzes the removal of unsubstituted N-terminal amino acids from various peptides.	Q5V9F0	3	0
	PsmD8	Probable 26S proteasome non-ATPase regulatory subunit 8 involved in ATP-dependent degradation of ubiquitinated proteins.	P02889	2	0
	PsmD7	26S proteasome non-ATPase regulatory subunit 7. Acts as a regulatory subunit of the 26S proteasome which is involved in the ATP-dependent degradation of ubiquitinated proteins.	Q54WI8	3	0
	UbqB	Ubiquitin-60S ribosomal protein L40	P14794	11	0
	UbqC	Ubiquitin-40S ribosomal protein S27a (cluster)	P14797	10	6
	Uba1	Ubiquitin-like modifier-activating enzyme 1. Activates ubiquitin by first adenylating with ATP its C-terminal glycine residue and thereafter linking this residue to the side chain of a cysteine residue in E1, yielding a ubiquitin-E1 thioester and free AMP.	Q55C16	3	0
	PsmC2	26S protease regulatory subunit 7. The 26S protease is involved in the ATP-dependent degradation of ubiquitinated proteins. The regulatory (or ATPase) complex confers ATP dependency and substrate specificity to the 26S complex.	Q86JA1	4	0
	PsmB5	Proteasome subunit beta type-5 that is part of the multicatalytic proteinase complex that has an ATP-dependent proteolytic activity. Cleaves peptide bonds with very broad specificity.	Q54BC8	3	0
	PsmB7	Proteasome subunit beta type-7 that is part of the multicatalytic proteinase complex that has an ATP-dependent proteolytic activity. Cleaves peptide bonds with very broad specificity.	Q54QR2	2	0
	DDB_0190095	Ubiquitinyl hydrolase 1. Thiol-dependent hydrolysis of ester, thioester, amide, peptide and isopeptide bonds formed by the C-terminal Gly of ubiquitin (a 76-residue protein attached to proteins as an intracellular targeting signal).	Q55EJ1	2	0
	PsmB6	Proteasome subunit beta type-6 that is part of the multicatalytic proteinase complex that has an ATP-dependent proteolytic activity. Cleaves peptide bonds with very broad specificity.	Q55GJ6	2	0
	UbqA	Polyubiquitin-A.	P0CG76	12	0
	PsmD4	26S proteasome non-ATPase regulatory subunit 4. Binds and presumably selects ubiquitin-conjugates for destruction.	Q553E0	2	0
Uncharacterised
Name	Function	UniProt ID	INO1	Ctrl
DDB_G0290597	Zinc ion binding.	Q54FT8	3	0
DDB_G0288947	Uncharacterised	Q54I73	7	0
DDB0187985	Uncharacterised	Q54IS9	6	0
DDB_0187949	Putative uncharacterized protein	Q54IX5	7	0
zipA	Zipper-like domain-containing protein	Q54L07	2	0
DDB_0185982	Putative uncharacterized protein	Q54PQ6	2	0
DDB_0205144	Putative uncharacterized protein	Q54SZ1	2	0
DDB_0205702	Hydrolase acitivity	Q54X02	3	0
DDB_0203302	Putative uncharacterized protein	Q555X7	2	0
DDB_0167407	Putative uncharacterized protein	Q86I47	2	0
DDB_G0268034	Rab GDP-dissociation inhibitor activity.	Q55FM7	3	0
Table: The list of putative Ino1 interactors. Co-immunoprecipitation was conducted using ino1- cells expressing ino1-RFP with anti-RFP coated beads; ino1- cells expressing RFP only (two independent repeats) or Ax2 cells expressing RFP only (one repeat) were used as a control (crt). Mass spectrometry was used to analyse unique bands from the Ino1 pull down data. The MS/MS protein data was analysed…
